# Supplementary material for: A Comparison of Lymphoid and Myeloid Cells Derived from Human Hematopoietic Stem Cells Xenografted into NOD-Derived Mouse Strains
Source: Microorganisms. 2023 Jun 10;11(6):1548. doi: 10.3390/microorganisms11061548 (PMC10300940; doi:10.3390/microorganisms11061548)
Supplement: Supplementary file 1 [file microorganisms-11-01548-s001.zip]

Archive with 1 entries (1 files):
- microorganisms-2445585-supplementary.pdf
